# Supplementary material for: Autophosphorylation at serine 166 regulates RIP kinase 1-mediated cell death and inflammation
Source: Nat Commun. 2020 Apr 8;11:1747. doi: 10.1038/s41467-020-15466-8 (PMC7142081; doi:10.1038/s41467-020-15466-8)
Supplement: Supplementary file 3 — Source Data [file 41467_2020_15466_MOESM3_ESM.xlsx]

## Sheet: Fig1b (Repl.1)
	wt TS(1μM)Z	Ripk1S166A/S166ATS(1μM)Z	Ripk1D138N/S166A TS(1μM)Z	Ripk1D138N/D138NTS(1μM)Z	wt TS(1μM)ZN	Ripk1S166A/S166ATS(1μM)ZN	Ripk1D138N/S166A TS(1μM)ZN	Ripk1D138N/D138NTS(1μM)ZN
0	4.5672	3.70818	4.27654	3.28639	3.87286	5.06516	4.6549	3.36051		CDA 71
2	31.9087	9.20328	8.19766	3.31109	4.28946	5.41448	4.97592	3.53348
4	50.0386	24.4525	18.9177	4.92958	5.33868	6.74459	7.21165	5.00371
6	67.1964	35.483	28.3536	8.46306	7.34455	9.16297	9.74547	7.83296
8	80.8054	44.6863	35.313	11.4406	8.77951	10.7618	11.0296	9.06845
10	86.931	50.9875	41.9973	14.4922	9.98303	12.7502	12.8526	10.5881
12	89.7855	56.7244	47.0764	18.7546	11.6494	15.7598	15.524	12.4537
14	90.9119	59.0488	49.3006	21.4851	12.6524	17.1571	17.3011	14.2204
16	91.0508	59.1831	50.7223	24.4626	14.8897	19.5083	18.9979	16.2713
18	91.0816	60.1908	51.1007	27.3165	16.8184	20.7981	20.6031	17.5562
20	90.9582	59.7474	51.5937	28.6632	18.4694	22.155	22.2885	19.6318
22	91.0199	58.7129	50.7223	29.3921	19.4877	23.6061	23.5496	21.8928
24	91.1125	58.2561	50.8255	30.7635	21.293	25.2989	24.4783	22.7576

## Sheet: Fig1b (Repl. 2)
	wt TSZ	RIPK1S166A/S166A TSZ	RIPK1D138N/D138N TSZ	wt TSZN	RIPK1S166A/S166A TSZN	RIPK1D138N/D138N TSZN
0	35	53.5	89.25	26	52.25	109.25		CDA 56
2	114.25	74.5	115.5	36.5	69.75	144.5		numbers are dead cell counts
4	451	152.75	126.25	37.75	75.25	140
6	832.75	311.5	137.5	38.75	77.5	140
8	1096.75	374	132.5	40	80.75	140
10	1262	381.5	127.25	42.25	78.5	137.75
12	1365.5	389	133.25	43.75	79.5	144
14	1414.75	365	140.25	45.75	85.75	158.75
16	1434.5	352.75	167.75	59.75	93	185.75
18	1458	338.75	198.75	72.5	107.25	237.75
20	1472	336	245	93.75	140.5	306.5
22	1471.25	367.5	325.25	139.75	204.25	397.25
24	1509.5	389.25	411.75	185	269	505.5

## Sheet: Fig1b (Repl. 3)
	wt TS(1μM)Z	RIPK1SA/SA TS(1μM)Z	RIPK1DN/DN TS(1μM)Z	wt TS(1μM)ZN	RIPK1SA/SA TS(1μM)ZN	RIPK1DN/DN TS(1μM)ZN
0	29.5	23.5	54.75	28	26.25	39
2	202.75	36.75	56	31.75	31.75	48		CDA 59
4	871.25	196.75	66.25	46	34.25	60.25		numbers are dead cell counts
6	1162	306.5	91.75	54	40	70.75
8	1380.25	373	109.25	62.75	51.25	77.75
10	1524.5	486.25	132.5	80.5	59.5	93.5
12	1599.25	573	145.5	94.75	72.25	110.75
14	1644.5	622	164	106.75	88	130.25
16	1660.5	643	181.25	126.25	111.25	133.75
18	1669	641	191.25	138.5	137	145.5
20	1673	615	205.75	154	174	151.5
22	1677.5	601.5	228.5	176	215.25	171.25
24	1682	595.75	256.25	193.5	250.75	186.5

## Sheet: Fig1b (Repl. 4)
	wt TSZ	RIPK1S166A/S166A TSZ	RIPK1D138N/D138N TSZ	wt TSZN	RIPK1S166A/S166A TSZN	RIPK1D138N/D138N TSZN
0	46.75	60.25	40	52.75	62.5	43.5
2	570.5	116.25	42	56	72	47.75		CdA 63
4	1107	288.5	66.25	70.25	82.5	65.5		numbers are dead cell counts
6	1490.75	468.5	101.75	93.75	92.25	75.25
8	1782.5	673	117.5	116	116.25	86.75
10	1938.25	861.5	139	146.75	153	93.75
12	2012.5	993	168	182.25	194	110.75
14	2065	1079.25	198.5	223.75	224.75	128
16	2088.75	1118.75	242.25	264.5	271.75	149.75
18	2114	1146.5	262.25	300.75	320	164.25
20	2132	1159.75	290.5	345.25	360.75	195.25
22	2154	1163	318.5	379.75	405	204.75
24	2171.25	1169.5	342.5	424.5	450.5	231.5

## Sheet: Fig. 1c (Repl.1)
	wt	Ripk1S166A/S166A	Ripk1D138N/D138N	wt + Nec1s	Ripk1S166A/S166A + Nec1s	Ripk1D138N/D138N + Nec1s
0	2.95187	5.37882	4.38293	3.14439	3.9347	4.12918
2	13.2834	7.0113	4.72895	3.27273	4.06028	4.406		CDA 72b
4	32.5348	12.9343	5.16724	3.42246	4.24864	4.52134
6	40.2139	15.8644	5.4902	3.59358	4.58351	4.38293
8	44.0214	18.5015	6.52826	3.76471	5.06488	4.84429
10	45.861	20.8037	7.01269	4	5.54625	5.09804
12	48.6631	23.1896	7.42791	4.29946	6.02763	5.32872
14	51.615	26.0151	7.7278	4.51337	6.40435	5.53633
16	54.9091	28.3173	8.14302	5.06952	7.19967	5.92849
18	58.4385	30.5986	8.58132	5.5615	7.66011	6.41292
20	60.5989	33.2357	9.20415	6.07487	8.581	7.05882
22	62.7166	35.6425	9.73472	6.4385	9.52281	7.63553
24	64.8342	38.6354	10.0577	7.35829	10.8623	8.53518

## Sheet: Fig. 1c (Repl.2)
	wt	Ripk1S166A/S166A	Ripk1D138N/D138N	wt + Nec1s	Ripk1S166A/S166A + Nec1s	Ripk1D138N/D138N + Nec1s
0	4.29933	2.83828	2.64713	5.92172	3.23432	1.93808
2	16.4672	17.0297	2.74167	6.79375	4.09241	2.00898		CDA 78
4	36.1387	42.4753	4.65611	7.72663	7.12871	2.93075
6	43.7842	55.7756	5.36516	8.3553	9.76898	3.5689
8	47.2521	62.3102	6.42874	8.8623	11.9802	4.23068
10	54.4109	67.1617	7.09052	9.30846	14.1914	4.89246
12	64.6319	70.6931	7.84685	9.97769	16.4356	5.17608
14	71.8313	73.1023	8.69771	10.7686	18.8119	5.74332
16	78.2194	76.5016	9.76129	11.5798	20.297	6.8069
18	82.3362	80.462	11.3212	12.3099	22.3432	7.56322
20	86.2097	83.7954	13.3302	13.4456	24.7195	8.65044
22	90.4279	84.8185	15.6228	15.1085	26.6997	10.5176
24	93.5713	87.8218	19.0499	16.7512	28.6139	12.6684

## Sheet: Fig. 1c (Repl. 3)
	wt	Ripk1S166A/S166A	Ripk1D138N/D138N	wt + Nec1s	Ripk1S166A/S166A + Nec1s	Ripk1D138N/D138N + Nec1s
0	1.54122	2.25705	2.73859	2.18638	1.63009	2.0332
2	13.9068	2.85267	2.73859	2.18638	1.91223	2.36515		CDA 81
4	28.6022	7.05329	3.40249	2.65233	2.22571	2.86307
6	31.6487	9.74922	4.31535	2.7957	2.38245	3.73444
8	33.6918	12.163	4.81328	2.83154	2.53918	4.23236
10	38.0645	14.2947	5.60166	3.36918	2.88401	4.60581
12	39.6057	16.0188	5.60166	3.33333	3.04075	4.93776
14	43.0466	18.3072	5.9751	3.83513	3.26019	5.10374
16	46.0573	20.3448	6.51452	4.15771	3.26019	5.43569
18	47.276	22.4765	6.76349	4.4086	3.38558	5.68465
20	53.2975	25.5486	7.3444	4.83871	3.73041	6.18257
22	55.3405	27.7743	7.63485	5.5914	4.29467	6.72199
24	55.9857	29.6865	8.6722	6.12903	4.67085	6.6805

## Sheet: Fig. 1d (Repl. 1)
	wt	Ripk1S166A/S166A	Ripk1D138N/D138N	wt + Nec1s	Ripk1S166A/S166A + Nec1s	Ripk1D138N/D138N + Nec1s
0	6.13824	5.5	4.66389	5.15079	6.15	5.25509		CDA 77
2	17.6141	8.55	4.88286	5.39098	6.575	5.32078
4	36.1356	18.25	5.73681	5.49773	6.925	5.71491
6	44.4089	25.6	6.67835	5.73792	7.175	5.8025
8	50.8941	30.85	7.90453	5.87136	7.875	5.93387
10	57.2191	35.85	8.40814	6.21831	8.025	5.89008
12	62.9837	40.85	8.99934	6.48519	8.45	6.04336
14	68.775	44.95	9.63433	6.77876	8.5	6.08715
16	73.1252	49.125	10.3131	6.83213	8.975	6.3499
18	78.1425	53.95	10.7948	7.20577	9.15	6.43749
20	82.4927	58	11.5393	7.17908	9.275	6.63455
22	86.7094	62.825	12.3933	7.28583	9.4	6.78783
24	89.9653	65.875	13.4881	7.17908	9.325	6.65645

## Sheet: Fig. 1d (Repl. 2) 
	wt	Ripk1S166A/S166A	Ripk1D138N/D138N	wt + Nec1s	Ripk1S166A/S166A + Nec1s	Ripk1D138N/D138N + Nec1s
0	8.91414	8.06202	7.83875	7.75253	8.9578	7.03887
2	17.9293	8.68217	7.69477	8.13131	9.06115	7.34283		CDA 73
4	37.702	16.8992	7.83875	8.13131	8.88889	7.13486
6	45.7576	24.7545	9.23052	8.23232	9.00948	7.43881
8	51.7424	33.0405	11.6781	9.89899	10.0258	8.22268
10	53.1313	34.6425	13.1179	10.7323	10.3015	8.92657
12	55.3535	36.5202	14.3977	11.5404	10.9044	9.42249
14	56.9444	38.1568	15.0696	12.5252	11.4384	9.88642
16	57.8788	39.6899	15.4695	13.1566	11.5762	10.0624
18	59.4192	41.2748	16.0774	13.4343	11.7657	10.3344
20	60.3788	42.3773	16.6213	13.8889	11.9552	10.6543
22	61.5151	44.3755	17.2612	14.1414	12.3514	10.9262
24	65.1263	48.6994	18.2371	15.5808	12.9716	11.4382

## Sheet: Fig. 1d (Repl. 3) 
	wt	Ripk1S166A/S166A	Ripk1D138N/D138N	wt + Nec1s	Ripk1S166A/S166A + Nec1s	Ripk1D138N/D138N + Nec1s
0	4.69864	6.65083	4.51753	3.92093	6.2097	3.93928
2	23.5256	18.0183	4.73437	3.79132	6.17577	4.0477		CDA 82
4	39.1445	37.2243	5.71016	4.3746	6.85443	4.58981
6	46.7272	46.9969	6.54138	4.99028	7.83848	5.31261
8	48.8334	50.2545	7.80629	5.67077	8.55107	5.89086
10	51.361	53.8853	8.16769	5.99482	9.22973	6.61366
12	53.6293	56.4981	8.99892	6.6429	9.87445	6.86664
14	55.8004	58.059	9.10734	6.6105	10.3156	7.22804
16	57.5178	58.3305	9.21576	6.77252	10.587	7.44489
18	59.0732	60.5701	9.10734	6.90214	10.9264	7.51717
20	60.499	60.2647	9.17962	7.19378	11.605	7.55331
22	61.0499	62.4703	9.17962	7.3234	11.7068	7.98699
24	62.5081	63.6919	9.17962	7.22618	11.9444	7.87857

[truncated: 46 more sheets: Fig. 1d (Repl.4) , Fig 1e (Repl.1) , Fig.1e (Repl. 2), Fig.1e (Repl.3) , Fig. 1f (Repl. 1), Fig.1f (Repl. 2), Fig.1f (Repl. 3), Fig.1f (Repl. 4), Fig. 1g  (Repl. 1) , Fig. 1g (Repl. 2) , Fig. 1h (Repl. 1) , Fig.1h (Repl. 2), Fig.1h (Repl. 3) , Fig.1h (Repl.4), Fig. 1i (Repl.1), Fig. 1i (Repl. 2), Fig. 1i (Repl. 3), Fig. S 1d, Fig. 3b , Fig 3b statistics  …]
